# Supplementary material for: A mechanochemical model recapitulates distinct vertebrate gastrulation modes
Source: Sci Adv. 2023 Dec 6;9(49):eadh8152. doi: 10.1126/sciadv.adh8152 (PMC10699781; doi:10.1126/sciadv.adh8152)
Supplement: Supplementary file 2 — Movies S1 to S27 [file sciadv.adh8152_movies_s1_to_s27.zip]

Archive with 27 entries (27 files):
- adh8152_Movie_S1.mp4
- adh8152_Movie_S2.mp4
- adh8152_Movie_S3.mp4
- adh8152_Movie_S4.mp4
- adh8152_Movie_S5.mp4
- adh8152_Movie_S6.mp4
- adh8152_Movie_S7.mp4
- adh8152_Movie_S8.mp4
- adh8152_Movie_S9.mp4
- adh8152_Movie_S10.avi
- adh8152_Movie_S11.mp4
- adh8152_Movie_S12.mp4
- adh8152_Movie_S13.mp4
- adh8152_Movie_S14.mp4
- adh8152_Movie_S15.mp4
- adh8152_Movie_S16.mp4
- adh8152_Movie_S17.mp4
- adh8152_Movie_S18.mp4
- adh8152_Movie_S19.mp4
- adh8152_Movie_S20.mp4
- adh8152_Movie_S21.mp4
- adh8152_Movie_S22.mp4
- adh8152_Movie_S23.mp4
- adh8152_Movie_S24.mp4
- adh8152_Movie_S25.mp4
- adh8152_Movie_S26.mp4
- adh8152_Movie_S27.mp4
